# Supplementary material for: New Glycosylated Dihydrochalcones Obtained by Biotransformation of 2′-Hydroxy-2-methylchalcone in Cultures of Entomopathogenic Filamentous Fungi
Source: Int J Mol Sci. 2021 Sep 5;22(17):9619. doi: 10.3390/ijms22179619 (PMC8431761; doi:10.3390/ijms22179619)
Supplement: Supplementary file 1 [file ijms-22-09619-s001.zip]

Archive with 1 entries (1 files):
- ijms-1340122-supplementary.pdf
